# Supplementary material for: 5mC modification patterns provide novel direction for early acute myocardial infarction detection and personalized therapy
Source: Front Cardiovasc Med. 2022 Dec 23;9:1053697. doi: 10.3389/fcvm.2022.1053697 (PMC9816341; doi:10.3389/fcvm.2022.1053697)
Supplement: Supplementary file 2 [file Data_Sheet_1.zip › Table 1.XLSX]

## Sheet: Inclusion criteria
	Inclusion criteria
AMI	symptoms of chest pain at rest (>20 min)
	ischemic electrocardiographic changes: ST-segment changes and/or T-wave inversions
	significant increases in myocardial enzyme levels
Stable coronary artery disease (SCAD)	chest pain symptoms (<10 min) and electrocardiographic changes only after activity
	normal myocardial enzyme level.
	Narrowing of ≥50% in the left main coronary artery and ≥ 70% in one or several major coronary arteries

## Sheet: Exclusion criteria
Exclusion criteria
multi-factor or uncertain myocardial injuries caused by uncertain diseases, such as severe heart failure, stress-induced cardiomyopathy, severe pulmonary embolism or pulmonary hypertension, sepsis, critical diseases, kidney failure and severe nervous system diseases, such as stroke, subarachnoid haemorrhage, etc
myocardial infarction related to Percutaneous Coronary Intervention (PCI) or Coronary Artery Bypass Grafting (CABG)
Myocardial infarction accompanied by cardiac surgery or non-cardiac surgery;
MI type II, i.e., secondary myocardial infarction related to an imbalance between the supply and demand of blood or myocardial infarction caused by an increase in the catecholamine level or coronary spasm
immune system diseases and (or) the use of hormones
a history (active or latent) of tuberculosis or evidence of tuberculosis
chronic or recurrent infectious diseases or a medical history of such diseases
complications of severe infectious diseases and malignant tumour or suspected or confirmed immunodeficiency
incomplete clinical data, including blood lipid level, fasting blood glucose level, sitting blood pressure, body mass index (BMI), family medical history of coronary heart disease, smoking history, coronary arteriography data and information about complications of other clinical diseases (such as hypertension, diabetes), or incomplete coronary angiography data

## Sheet: Clinical characteristics 
patient number of AMI	TIMI score	Group
1	7	high-risk score
2	6	intermediate-risk score
3	6	intermediate-risk score
4	5	intermediate-risk score
5	6	intermediate-risk score
6	8	high-risk score
7	8	high-risk score
8	6	intermediate-risk score
9	6	intermediate-risk score
10	4	intermediate-risk score
11	6	intermediate-risk score
12	7	high-risk score
13	8	high-risk score
14	11	high-risk score
15	10	high-risk score
16	8	high-risk score
17	7	high-risk score
18	1	low-risk score
19	7	high-risk score
20	6	intermediate-risk score
21	8	high-risk score
22	8	high-risk score
23	6	intermediate-risk score
24	8	high-risk score
