# Supplementary material for: 5mC modification patterns provide novel direction for early acute myocardial infarction detection and personalized therapy
Source: Front Cardiovasc Med. 2022 Dec 23;9:1053697. doi: 10.3389/fcvm.2022.1053697 (PMC9816341; doi:10.3389/fcvm.2022.1053697)
Supplement: Supplementary file 2 [file Data_Sheet_1.zip › Table 2.XLSX]

## Sheet: Sheet1
Table S2. The Primer Sequences for qRT-PCR
Gene Name	Primer Orientation	Sequences (5’-3’)
GAPDH	Forward	GGAGCGAGATCCCTCCAAAAT
	Reverse	GGCTGTTGTCATACTTCTCATGG
UHRF2	Forward	ATTGAGGACGTGTCTCGCAAA
	Reverse	GGTCTGGGCGAACTAGCAG
TET3	Forward	GCCGGTCAATGGTGCTAGAG
	Reverse	CGGTTGAAGGTTTCATAGAGCC
ZBTB33	Forward	TGCTGAACTCCTTGAATGAGC
	Reverse	CGGAATTTTCGGTCTTCCACAA
TET1	Forward	CATCAGTCAAGACTTTAAGCCCT
	Reverse	CGGGTGGTTTAGGTTCTGTTT
DNMT3B	Forward	AGGGAAGACTCGATCCTCGTC
	Reverse	GTGTGTAGCTTAGCAGACTGG
NTHL1	Forward	CGCGGAAAGCACAGAGACT
	Reverse	CTCATGGCACGGATGTTGAC
UHRF1	Forward	GCCATACCCTCTTCGACTACG
	Reverse	GCCCCAATTCCGTCTCATCC
MBD3	Forward	CTGAGCACCTTCGACTTCCG
	Reverse	CCGGCTGCTTGAAGATGGA
SMUG1	Forward	GAGGAGCTTCGGCTCAATG
	Reverse	CGAGTCACGTAGTTGCGATG
