# Supplementary material for: 5mC modification patterns provide novel direction for early acute myocardial infarction detection and personalized therapy
Source: Front Cardiovasc Med. 2022 Dec 23;9:1053697. doi: 10.3389/fcvm.2022.1053697 (PMC9816341; doi:10.3389/fcvm.2022.1053697)
Supplement: Supplementary file 2 [file Data_Sheet_1.zip › Table 3.XLSX]

## Sheet: Sheet1
Table S3. The 5mc clusters of patients with AMI
samples	cluster
GSM1448335	cluster 1
GSM1448338	cluster 1
GSM1448342	cluster 1
GSM1448346	cluster 1
GSM1448350	cluster 2
GSM1448352	cluster 1
GSM1448356	cluster 1
GSM1448360	cluster 1
GSM1448364	cluster 2
GSM1448368	cluster 2
GSM1448371	cluster 2
GSM1448375	cluster 1
GSM1448378	cluster 1
GSM1448380	cluster 2
GSM1448383	cluster 2
GSM1448386	cluster 1
GSM1448389	cluster 1
GSM1448391	cluster 2
GSM1448395	cluster 2
GSM1448398	cluster 2
GSM1448401	cluster 1
GSM1448405	cluster 1
GSM1448409	cluster 2
GSM1448413	cluster 1
GSM1448417	cluster 2
GSM1448421	cluster 2
GSM1448425	cluster 1
GSM1448429	cluster 2
GSM1448433	cluster 1
GSM1448437	cluster 2
GSM1448439	cluster 2
GSM1448442	cluster 1
GSM1448446	cluster 1
GSM1448450	cluster 2
GSM1448452	cluster 2
GSM1448455	cluster 1
GSM1448459	cluster 1
GSM1448463	cluster 2
GSM1448467	cluster 2
GSM1448468	cluster 2
GSM1448471	cluster 2
GSM1448475	cluster 1
GSM1448479	cluster 1
GSM1448483	cluster 1
GSM1448485	cluster 1
GSM1448489	cluster 2
GSM1448493	cluster 1
GSM1448497	cluster 2
GSM1448501	cluster 1
GSM1448505	cluster 2
GSM1448508	cluster 2
GSM1448512	cluster 1
GSM1448516	cluster 2
GSM1448519	cluster 2
GSM1448523	cluster 2
GSM1448526	cluster 2
GSM1448530	cluster 2
GSM1448534	cluster 1
GSM1448538	cluster 2
GSM1448541	cluster 2
GSM1448545	cluster 2
GSM1448548	cluster 1
GSM1448552	cluster 1
GSM1448554	cluster 2
GSM1448558	cluster 1
GSM1448561	cluster 2
GSM1448564	cluster 1
GSM1448568	cluster 2
GSM1448572	cluster 2
GSM1448576	cluster 2
GSM1448580	cluster 2
GSM1448584	cluster 1
GSM1448587	cluster 2
GSM1448590	cluster 2
GSM1448594	cluster 2
GSM1448598	cluster 2
GSM1448602	cluster 2
GSM1448606	cluster 2
GSM1448608	cluster 2
GSM1448612	cluster 2
GSM1448615	cluster 2
GSM1448619	cluster 2
GSM1448621	cluster 2
GSM1448625	cluster 2
GSM1448629	cluster 1
GSM1448630	cluster 2
GSM1448634	cluster 2
GSM1448638	cluster 2
GSM1448639	cluster 2
GSM1448642	cluster 2
GSM1448646	cluster 1
GSM1448650	cluster 2
GSM1448654	cluster 2
GSM1448658	cluster 2
GSM1448662	cluster 2
GSM1448666	cluster 1
GSM1448670	cluster 1
GSM1448672	cluster 2
GSM1448676	cluster 1
GSM1448680	cluster 2
GSM1448684	cluster 2
GSM1448688	cluster 1
GSM1448692	cluster 1
GSM1448695	cluster 2
GSM1448699	cluster 1
GSM1448702	cluster 2
GSM1448706	cluster 1
GSM1448710	cluster 1
GSM1448714	cluster 2
GSM1448718	cluster 2
GSM1448722	cluster 2
